# Supplementary material for: Genome-Wide Analysis of the bZIP Transcription Factors in Cucumber
Source: PLoS One. 2014 Apr 23;9(4):e96014. doi: 10.1371/journal.pone.0096014 (PMC3997510; doi:10.1371/journal.pone.0096014)
Supplement: Table S1 — A catalog of 64 Cucumis sativus bZIP proteins. (XLSX) [file pone.0096014.s004.xlsx]

## Sheet: Catalogue of 64 bZIP proteins
Table 1. A catalog of 64 Cucumis sativus bZIP proteins.
ID	Phytozome Identfier	Physical position on cucumber genome			Protein length (aa)	pI	Molecular weight (Da)	Instability index	Stable or unstable	Phylogeny Group	NCBI Accession No.	NCBI BLASTP annotation	Score	E-value
		Chromosome	Start position (bp)	End Position (bp)
CsbZIP-01	Cucsa.113510	1	3969508	3970388	197	7.78	22655.3	56.61	unstable	I a	XP_004137610	light-inducible protein CPRF3-like	402	3e-143
CsbZIP-02	Cucsa.199800	1	10462313	10464935	488	6.34	54551.5	60.96	unstable	V	XP_004139481	TGACG-sequence-specific DNA-binding protein	976	0
CsbZIP-03	Cucsa.289120	1	18336825	18340804	378	9.19	41914.7	72.39	unstable	I b	XP_004135652	light-inducible protein CPRF2-like	773	0
CsbZIP-04	Cucsa.142580	1	20236857	20239318	271	9.35	30638.5	57.15	unstable	II	XP_004144092	ABSCISIC ACID-INSENSITIVE 5-like protein	498	5e-179
CsbZIP-05	Cucsa.133290	2	1464513	1468666	434	6.48	47083.9	61.62	unstable	I b	XP_004139233	light-inducible protein CPRF2-like	891	0
CsbZIP-06	Cucsa.109420	2	11397962	11398441	159	5.78	17361.4	57.82	unstable	I a	XP_004148829	ocs element-binding factor 1-like	330	2e-116
CsbZIP-07	Cucsa.395470	2	15407143	15407604	132	9.67	15533.6	60.27	unstable	I a	XP_004143031	ocs element-binding factor 1-like	265	3e-91
CsbZIP-08	Cucsa.396070	2	15777487	15780470	411	9.55	44351.7	44.55	unstable	II	XP_004142865	ABSCISIC ACID-INSENSITIVE 5-like protein	839	0
CsbZIP-09	Cucsa.248080	2	16557629	16558126	165	5.24	18640.8	58.8	unstable	I a	XP_004152685	ocs element-binding factor 1-like	337	7e-119
CsbZIP-10	Cucsa.160930	2	17671096	17671809	230	5.69	26221.1	43.6	unstable	V	XP_004148432	transcription factor TGA4-like	468	2e-168
CsbZIP-11	Cucsa.161540	2	18070763	18071703	325	5.72	35658.6	62.3	unstable	I b	XP_004160778	basic leucine zipper 9-like	670	0
CsbZIP-12	Cucsa.162360	2	18676801	18678024	158	9.83	17537.4	68.53	unstable	IV	XP_004138731	transcription factor HY5-like	307	2e-107
CsbZIP-13	Cucsa.088250	2	19888987	19892935	372	6.65	42723.5	55.65	unstable	V	XP_004138645	transcription factor TGA7-like	776	0
CsbZIP-14	Cucsa.309420	2	20583871	20585505	275	6.42	31509.8	75.67	unstable	III	XP_004173494	probable transcription factor PosF21-like	457	1e-163
CsbZIP-15	Cucsa.322110	3	372009	375832	405	6.43	43332.6	57.83	unstable	I c	XP_004146103	transcription factor HBP-1a-like	824	0
CsbZIP-16	Cucsa.322810	3	866141	867191	214	9.74	23780.5	71.81	unstable	II	XP_004146206	protein FD-like	257	2e-86
CsbZIP-17	Cucsa.251880	3	10937054	10939366	416	6.06	45202	49.55	unstable	III	XP_004147651	probable transcription factor PosF21-like	858	0
CsbZIP-18	Cucsa.062530	3	11027867	11032366	412	6.02	44995.7	56.96	unstable	III	XP_004147658	probable transcription factor PosF21-like	848	0
CsbZIP-19	Cucsa.032880	3	14244481	14249411	377	7.95	42507.9	67.23	unstable	III	XP_004146254	uncharacterized protein At4g06598-like	775	0
CsbZIP-20	Cucsa.075970	3	14244481	14249411	384	8.29	43334.4	59.7	unstable	III	XP_004161923	uncharacterized protein At4g06598-like	791	0
CsbZIP-21	Cucsa.176500	3	23813725	23814432	232	6.67	26430.1	40.39	unstable	V	XP_004137901	transcription factor TGA7-like	474	7e-171
CsbZIP-22	Cucsa.241090	3	25785244	25787312	443	9.13	47540.2	57.91	unstable	II	XP_004167581	protein ABSCISIC ACID-INSENSITIVE 5-like	914	0
CsbZIP-23	Cucsa.240980	3	25868702	25872520	540	6.56	59638.4	72.36	unstable	V	XP_004161242	uncharacterized protein LOC101224097	1025	0
CsbZIP-24	Cucsa.242870	3	27031708	27038871	519	6.49	58420.6	65.96	unstable	V	XP_004136740	transcription factor HBP-1b(c1)-like	659	0
CsbZIP-25	Cucsa.337510	3	27704621	27707759	721	6.4	78470.2	50.04	unstable	VI	XP_004136623	uncharacterized protein LOC101215342	1365	0
CsbZIP-26	Cucsa.337740	3	27852009	27859916	468	7.76	51614.9	49.58	unstable	V	XP_004136637	TGACG-sequence-specific DNA-binding protein	917	0
CsbZIP-27	Cucsa.342680	3	30590989	30591375	156	5.53	18255.3	66.25	unstable	I a	XP_004154855	ocs element-binding factor 1-like	308	2e-107
CsbZIP-28	Cucsa.310450	3	31671425	31687772	157	9.75	17295.1	67.56	unstable	IV	XP_004136344	transcription factor HY5-like	310	8e-109
CsbZIP-29	Cucsa.312800	3	33489927	33493236	366	8.86	40911.9	65.13	unstable	I c	XP_004163202	transcription factor HBP-1a-like	463	1e-161
CsbZIP-30	Cucsa.096740	4	1686854	1687285	137	8.99	15308.4	60.62	unstable	I a	XP_004152226	ocs element-binding factor 1-like	277	3e-96
CsbZIP-31	Cucsa.174700	4	4868223	4868708	147	6.29	17240.4	67.01	unstable	I a	XP_004137148	ocs element-binding factor 1-like	295	7e-103
CsbZIP-32	Cucsa.106390	4	5942782	5945956	167	6.74	19077.6	60.39	unstable	I a	XP_004152685	ocs element-binding factor 1-like	145	8e-44
CsbZIP-33	Cucsa.201510	4	8070029	8074243	362	7.03	41343	50.56	unstable	V	XP_004149145	transcription factor TGA1-like	749	0
CsbZIP-34	Cucsa.274650	4	13993251	13994103	188	9.8	21169.8	64.16	unstable	II	XP_004163678	ABSCISIC ACID-INSENSITIVE 5-like	343	2e-120
CsbZIP-35	Cucsa.272470	4	14393732	14396970	351	4.6	38408.8	56.2	unstable	IV	XP_004157063	bZIP transcription factor 60-like
CsbZIP-36	Cucsa.057830	4	18538979	18540168	222	5.35	25328.3	49.55	unstable	V	XP_004146086	transcription factor TGA5-like	457	2e-164
CsbZIP-37	Cucsa.122790	4	18835443	18837256	338	6.24	37098.3	71.58	unstable	III	XP_004146037	uncharacterized protein LOC101210452	625	0
CsbZIP-38	Cucsa.353000	4	21372791	21373249	133	9.9	15904.1	80.05	unstable	I a	XP_004141411	ocs element-binding factor 1-like	271	6e-94
CsbZIP-39	Cucsa.143950	5	1821871	1827126	344	6.19	38183.6	51.85	unstable	III	XP_004165289	transcription factor HBP-1b(c1)-like	676	0
CsbZIP-40	Cucsa.374400	5	2737002	2737490	162	5.35	18774.1	56.84	unstable	I a	XP_004149503	uncharacterized protein LOC101222428	337	2e-118
CsbZIP-41	Cucsa.282780	5	23994366	23999728	280	8.96	31251.2	54.51	unstable	III	XP_004135047	transcription factor PosF21-like	573	0
CsbZIP-42	Cucsa.307820	5	25547501	25554004	331	8.92	37212	57.15	unstable	V	XP_004142384	transcription factor HBP-1b(c1)-like	674	0
CsbZIP-43	Cucsa.238410	5	27293844	27294380	178	6.07	20929.3	65.26	unstable	I a	XP_004141481	transcription factor HBP-1a-like	364	2e-129
CsbZIP-44	Cucsa.364380	6	3650198	3654507	321	8.56	35912.5	56.4	unstable	II	XP_004140925	ABSCISIC ACID-INSENSITIVE 5-like protein	655	0
CsbZIP-45	Cucsa.363740	6	4127784	4131120	314	7.93	34653.7	57.39	unstable	II	XP_004140964	G-box-binding factor 4-like	634	0
CsbZIP-46	Cucsa.363640	6	4258111	4259887	363	8.02	39828.4	61.33	unstable	III	XP_004141014	transcription factor VIP1-like	737	0
CsbZIP-47	Cucsa.118900	6	8112018	8115278	396	6.36	42573.4	57.01	unstable	III	XP_004166348	transcription factor RF2b-like	806	0
CsbZIP-48	Cucsa.385130	6	9546588	9551391	431	5.76	48996.9	60.41	unstable	V	XP_004149279	TGACG-sequence-specific DNA-binding protein	896	0
CsbZIP-49	Cucsa.385090	6	9591493	9592793	334	8.04	38198.2	52.59	unstable	II	XP_004149281	ABSCISIC ACID-INSENSITIVE 5-like protein	678	0
CsbZIP-50	Cucsa.005120	6	15958340	15962228	333	8.96	37164.8	60.06	unstable	V	XP_004165289	transcription factor HBP-1b(c1)-like	676	0
CsbZIP-51	Cucsa.184670	6	16927775	16934188	266	7.85	29511.1	64.8	unstable	II	XP_004140103	ABSCISIC ACID-INSENSITIVE 5-like protein	537	0
CsbZIP-52	Cucsa.103380	6	21878111	21878752	155	9.81	18619.9	71.16	unstable	I a	XP_004160948	ABSCISIC ACID-INSENSITIVE 5-like protein	156	5e-48
CsbZIP-53	Cucsa.104970	6	22957575	22962215	332	6.08	35116.3	56.34	unstable	I c	XP_004143501	G-box-binding factor 1-like	631	0
CsbZIP-54	Cucsa.043170	6	23238058	23239241	147	5.33	17030.9	73.31	unstable	I a	XP_004149987	ocs element-binding factor 1-like	298	2e-104
CsbZIP-55	Cucsa.219780	7	435777	438427	409	9.53	44875.6	50.53	unstable	II	XP_004136974	ABSCISIC ACID-INSENSITIVE 5-like protein	835	0
CsbZIP-56	Cucsa.382190	7	3038312	3042005	563	6.36	61621.8	59.68	unstable	III	XP_004148547	uncharacterized protein LOC101215703	1143	0
CsbZIP-57	Cucsa.382180	7	3050120	3052790	566	6.17	62083.4	60.79	unstable	III	XP_004170187	uncharacterized protein LOC101227308	1143	0
CsbZIP-58	Cucsa.148840	7	4293029	4296176	326	5.39	36402.3	61.23	unstable	III	XP_004144514	uncharacterized protein LOC101205276	661	0
CsbZIP-59	Cucsa.234250	7	5333887	5335566	290	5.66	32110.9	39.82	stable	IV	XP_004147043	uncharacterized protein LOC101219501	544	0
CsbZIP-60	Cucsa.370550	7	5333887	5335566	270	5.94	29581	37.41	stable	IV	XP_004144846	uncharacterized protein LOC101208161	565	0
CsbZIP-61	Cucsa.079030	7	10055463	10058145	351	7.24	38805.3	60.39	unstable	III	XP_004139652	transcription factor VIP1-like	710	0
CsbZIP-62	Cucsa.388800	7	12279624	12285122	442	5.82	48683	75.53	unstable	I b	XP_004146963	light-inducible protein CPRF2-like	907	0
CsbZIP-63	Cucsa.213060	Scaffold000188	23255	24136	287	6.08	32639.3	45.02	unstable	V	XP_004161213	uncharacterized LOC101207776	594	0
CsbZIP-64	Cucsa.365420	Scaffold000222	62424	65065	408	5.97	45237.8	51.65	unstable	V	XP_004150536	transcription factor HBP-1b(c1)-like	807	0
