# Supplementary material for: Genome-Wide Analysis of the bZIP Transcription Factors in Cucumber
Source: PLoS One. 2014 Apr 23;9(4):e96014. doi: 10.1371/journal.pone.0096014 (PMC3997510; doi:10.1371/journal.pone.0096014)
Supplement: Table S4 — Blast2Go annotation details of bZIP protein sequences. (XLS) [file pone.0096014.s007.xls]

## Sheet: Sheet1
Table S4. Blast2Go annotation details of bZIP protein sequences.
ID	GO BIOLOGICAL PROCESS	GO MOLECULAR FUNCTION	GO CELLULAR COMPONENT
CmbZIP01	response to external stimulus, anatomical structure morphogenesis, biosynthetic process, ion transport, cell death, single-organism transport, anatomical structure development, death
CmbZIP02	cell differentiation, secondary metabolic process, cell proliferation, organelle organization, protein transport, establishment of protein localization, single-organism metabolic process, cellular component organization, cellular developmental process, organic substance transport
CmbZIP03	response to endogenous stimulus, cellular protein modification process, protein modification process, cellular protein metabolic process, cellular macromolecule metabolic process, protein metabolic process, macromolecule modification
CmbZIP04	metabolic process
CmbZIP05	transport, reproduction, establishment of localization
CmbZIP06	response to abiotic stimulus	response to abiotic stimulus
CmbZIP07	multicellular organismal development, developmental process, single-multicellular organism process, multicellular organismal process
CmbZIP09	response to biotic stimulus
CmbZIP11	single organism signaling, cell communication, cellular response to stimulus, regulation of cellular process, signaling
CmbZIP13	response to stress
CmbZIP14	cell communication, single-organism cellular process, single-organism cellular process,
CmbZIP16	response to stimulus, single-organism process	response to stimulus
CmbZIP60	regulation of biological process
NIPGR ID	GO MOLECULAR FUNCTION	GO MOLECULAR FUNCTION	GO CELLULAR COMPONENT
CmbZIP01	protein kinase activity, nucleotide binding, enzyme regulator activity, kinase activity, phosphotransferase activity, transferase activity, 2 catalytic activity
CmbZIP12	protein binding
CmbZIP60	sequence-specific DNA binding transcription factor activity, nucleic acid binding transcription factor activity
CmbZIP64	DNA binding, organic cyclic compound binding, heterocyclic compound binding
NIPGR ID	GO CELLULAR COMPONENT	GO MOLECULAR FUNCTION	GO CELLULAR COMPONENT
CmbZIP02	endoplasmic reticulum, cytoplasmic part, cytoplasm
CmbZIP16	nucleus
CmbZIP17	intracellular membrane-bounded organelle, membrane-bounded organelle, intracellular organelle, cell part
