# Supplementary material for: Genome-Wide Analysis of the bZIP Transcription Factors in Cucumber
Source: PLoS One. 2014 Apr 23;9(4):e96014. doi: 10.1371/journal.pone.0096014 (PMC3997510; doi:10.1371/journal.pone.0096014)
Supplement: Table S6 — miRNA targets identified by psRNATarget. (XLSX) [file pone.0096014.s009.xlsx]

## Sheet: Sayfa1
miRNA name	Target gene name	Expectation	UPE	miRNA_aligned_fragment	Target_aligned_fragment
Arabidopsis lyrata
aly-miR165a-3p, aly-miR165b-3p	CsbZIP-20	2.5	20913	UCGGACCAGGCUUCAUCCCC	GUGGAUGAGGUUUGGUCCGA
aly-miR166a-3p, aly-miR166b-3p, aly-miR166c-3p, aly-miR166d-3p, aly-miR166e-3p, aly-miR166f-3p, aly-miR166g-3p	CsbZIP-20	3	20913	UCGGACCAGGCUUCAUUCCC	GUGGAUGAGGUUUGGUCCGA
aly-miR165a-3p, aly-miR165b-3p	CsbZIP-22	2.5	20913	UCGGACCAGGCUUCAUCCCC	GUGGAUGAGGUUUGGUCCGA
aly-miR166a-3p, aly-miR166b-3p, aly-miR166c-3p, aly-miR166d-3p, aly-miR166e-3p, aly-miR166f-3p, aly-miR166g-3p	CsbZIP-22	3	20913	UCGGACCAGGCUUCAUUCCC	GUGGAUGAGGUUUGGUCCGA
aly-miR838-3p	CsbZIP-24	2.5	11836	UUUUCUUCUUCUUCUUGCAC	CAGCAAGAAGAAGAAGAAGA
Arabidopsis thaliana
ath-miR2934-3p	CsbZIP-04	3.0	19086	CAUCCAAGGUGUUUGUAGAA	UUCUCCAAGUCCCUUGGAUG
ath-miR397b	CsbZIP-08	3.0	17575	UCAUUGAGUGCAUCGUUGAU	AUCGUCGAUCUACUCAAUGA
ath-miR165a, ath-miR165b	CsbZIP-20	2.5	20913	UCGGACCAGGCUUCAUCCCC	GUGGAUGAGGUUUGGUCCGA
ath-miR166a, ath-miR166b, ath-miR166c, ath-miR166d, ath-miR166e, ath-miR166f, ath-miR166g	CsbZIP-20	3.0	20913	UCGGACCAGGCUUCAUUCCC	GUGGAUGAGGUUUGGUCCGA
ath-miR165a, ath-miR165b	CsbZIP-22	2.5	20913	UCGGACCAGGCUUCAUCCCC	GUGGAUGAGGUUUGGUCCGA
ath-miR166a, ath-miR166b, ath-miR166c, ath-miR166d, ath-miR166e, ath-miR166f, ath-miR166g,	CsbZIP-22	3.0	20913	UCGGACCAGGCUUCAUUCCC	GUGGAUGAGGUUUGGUCCGA
ath-miR869.1	CsbZIP-22	3.0	11121	AUUGGUUCAAUUCUGGUGUUG	UAGAAGCAGAGUUGAACCAAU
ath-miR5021	CsbZIP-23	2.5	11582	UGAGAAGAAGAAGAAGAAAA	UCUUCUUCUUCUUCUUCUUC
ath-miR5658	CsbZIP-24	0.0	3282	AUGAUGAUGAUGAUGAUGAA	UUCAUCAUCAUCAUCAUCAU
ath-miR5656	CsbZIP-40	3.0	21557	ACUGAAGUAGAGAUUGGGUU	AACUCAAUCUCUACUUCUGA
ath-miR1888b	CsbZIP-46	3.0	23742	UUAGGCUAAGAUUUGUGAAG	CUUCACAUGUCUCAGCCUGA
ath-miR869.1	CsbZIP-55	3.0	12528	AUUGGUUCAAUUCUGGUGUUG	CAAAACCAGAAUCCAACCAAU
ath-miR869.1	CsbZIP-56_57	3.0	10469	AUUGGUUCAAUUCUGGUGUUG	CAAAACCAGAAUCCAACCAAU
Aquilegia caerulea
aqc-miR166e, aqc-miR166b	CsbZIP-20	3.0	20913	UCGGACCAGGCUUCAUUCCC	GUGGAUGAGGUUUGGUCCGA
aqc-miR166e, aqc-miR166b	CsbZIP-20	3.0	20913	UCGGACCAGGCUUCAUUCCC	GUGGAUGAGGUUUGGUCCGA
aqc-miR530	CsbZIP-46	3.0	14017	UGCAUUUGCACCUGCAUCUC	GAGAAGAAGGUGCAAAUGCU
Brachypodium distachyon
bdi-miR166a, bdi-miR166f, bdi-miR166d, bdi-miR166b, bdi-miR166c	CsbZIP-20	3.0	20913	UCGGACCAGGCUUCAUUCCC	GUGGAUGAGGUUUGGUCCGA
bdi-miR166f	CsbZIP-20	2.0	21296	UCUCGGACCAGGCUUCAUUC	GGAUGAGGUUUGGUCCGAGA
bdi-miR166e	CsbZIP-20	3.0	20962	CUCGGACCAGGCUUCAUUCCC	GUGGAUGAGGUUUGGUCCGAG
bdi-miR166a, bdi-miR166d, bdi-miR166b, bdi-miR166c	CsbZIP-22	3.0	20913	UCGGACCAGGCUUCAUUCCC	GUGGAUGAGGUUUGGUCCGA
Brachypodium distachyon
bdi-miR166e	CsbZIP-22	3.0	20962	CUCGGACCAGGCUUCAUUCCC	GUGGAUGAGGUUUGGUCCGAG
Brassica napus
bna-miR166a, bna-miR166b, bna-miR166c, bna-miR166d, bna-miR166e	CsbZIP-20	3.0	20913	UCGGACCAGGCUUCAUUCCC	GUGGAUGAGGUUUGGUCCGA
bna-miR166f	CsbZIP-20	2.5	20913	UCGGACCAGGCUUCAUCCCC	GUGGAUGAGGUUUGGUCCGA
bna-miR166a, bna-miR166b, bna-miR166c, bna-miR166d, bna-miR166e	CsbZIP-22	3.0	20913	UCGGACCAGGCUUCAUUCCC	GUGGAUGAGGUUUGGUCCGA
bna-miR166f	CsbZIP-22	2.5	20913	UCGGACCAGGCUUCAUCCCC	GUGGAUGAGGUUUGGUCCGA
Carica papaya
cpa-miR166d	CsbZIP-20	3.0	20913	UCGGACCAGGCUUCAUUCCCG	UGUGGAUGAGGUUUGGUCCGA
cpa-miR166a, cpa-miR166c, cpa-miR166b	CsbZIP-20	3.0	20913	UCGGACCAGGCUUCAUUCCC	GUGGAUGAGGUUUGGUCCGA
cpa-miR166d	CsbZIP-22	3.0	20913	UCGGACCAGGCUUCAUUCCCG	UGUGGAUGAGGUUUGGUCCGA
cpa-miR166a, cpa-miR166c, cpa-miR166b	CsbZIP-22	3.0	20913	UCGGACCAGGCUUCAUUCCC	GUGGAUGAGGUUUGGUCCGA
Citrus reticulata
crt-miR166a	CsbZIP-20	3.0	20913	UCGGACCAGGCUUCAUUCCCG	UGUGGAUGAGGUUUGGUCCGA
crt-miR166b	CsbZIP-20	3.0	20913	UCGGACCAGGCUUCAUUCCC	GUGGAUGAGGUUUGGUCCGA
crt-miR166a	CsbZIP-22	3.0	20913	UCGGACCAGGCUUCAUUCCCG	UGUGGAUGAGGUUUGGUCCGA
crt-miR166b	CsbZIP-22	3.0	20913	UCGGACCAGGCUUCAUUCCC	GUGGAUGAGGUUUGGUCCGA
Citrus sinensis
csi-miR166e-3p, csi-miR166a, csi-miR166c, csi-miR166d	CsbZIP-20	3.0	20913	UCGGACCAGGCUUCAUUCCC	GUGGAUGAGGUUUGGUCCGA
csi-miR166b	CsbZIP-20	3.0	20913	UCGGACCAGGCUUCAUUCCCG	UGUGGAUGAGGUUUGGUCCGA
csi-miR166e-3p, csi-miR166a, csi-miR166c, csi-miR166d	CsbZIP-22	3.0	20913	UCGGACCAGGCUUCAUUCCC	GUGGAUGAGGUUUGGUCCGA
csi-miR166b	CsbZIP-22	3.0	20913	UCGGACCAGGCUUCAUUCCCG	UGUGGAUGAGGUUUGGUCCGA
csi-miR3948	CsbZIP-48_49	3.0	17243	UGGAGUGGGAGUGGGAGUAGGGU	GUUCUUUUUCCAUUCCCAUUCCA
Citrus trifoliata
ctr-miR166	CsbZIP-20	3.0	20913	UCGGACCAGGCUUCAUUCCC	GUGGAUGAGGUUUGGUCCGA
ctr-miR166	CsbZIP-22	3.0	20913	UCGGACCAGGCUUCAUUCCC	GUGGAUGAGGUUUGGUCCGA
Cucumis melo
cme-miR166i	CsbZIP-20	3.0	20913	UCGGACCAGGCUUCAUUCUC	GUGGAUGAGGUUUGGUCCGA
cme-miR166c, cme-miR166b, cme-miR166d, cme-miR166h, cme-miR166f, cme-miR166a, cme-miR166g	CsbZIP-20	3.0	20913	UCGGACCAGGCUUCAUUCCC	GUGGAUGAGGUUUGGUCCGA
cme-miR166i	CsbZIP-22	3.0	20913	UCGGACCAGGCUUCAUUCUC	GUGGAUGAGGUUUGGUCCGA
cme-miR166c, cme-miR166b, cme-miR166d, cme-miR166h, cme-miR166f, cme-miR166a, cme-miR166g	CsbZIP-22	3.0	20913	UCGGACCAGGCUUCAUUCCC	GUGGAUGAGGUUUGGUCCGA
Cucumis sativus
miR166c, miR166d, miR166e	CsbZIP-20	3.0	20913	UCGGACCAGGCUUCAUUCCC	GUGGAUGAGGUUUGGUCCGA
miR166f	CsbZIP-20	2.0	21296	UCUCGGACCAGGCUUCAUUC	GGAUGAGGUUUGGUCCGAGA
miR166c, miR166d, miR166e	CsbZIP-22	3.0	20913	UCGGACCAGGCUUCAUUCCC	GUGGAUGAGGUUUGGUCCGA
miR166f	CsbZIP-22	2.0	21296	UCUCGGACCAGGCUUCAUUC	GGAUGAGGUUUGGUCCGAGA
Digitalis purpurea
dpr-miR166b	CsbZIP-20	3.0	20913	UCGGACCAGGCUUCAUUCCC	GUGGAUGAGGUUUGGUCCGA
dpr-miR166b	CsbZIP-22	3.0	20913	UCGGACCAGGCUUCAUUCCC	GUGGAUGAGGUUUGGUCCGA
Glycine max
gma-miR1514a	CsbZIP-15	3.0	14817	UUCAUUUUUAAAAUAGGCAUU	GAUGCCAAUUCUCAAAAUGAA
gma-miR166a-3p, gma-miR166b, gma-miR166c-3p, gma-miR166d, gma-miR166e, gma-miR166f, gma-miR166g	CsbZIP-20	3.0	20913	UCGGACCAGGCUUCAUUCCC	GUGGAUGAGGUUUGGUCCGA
gma-miR166h-3p, gma-miR166k, gma-miR166u	CsbZIP-20	2.0	21296	UCUCGGACCAGGCUUCAUUC	GGAUGAGGUUUGGUCCGAGA
gma-miR166j-3p	CsbZIP-20	3.0	20913	UCGGACCAGGCUUCAUUCCCG	UGUGGAUGAGGUUUGGUCCGA
gma-miR166i-3p, gma-miR166n, gma-miR166o, gma-miR166p, gma-miR166q, gma-miR166r, gma-miR166s, gma-miR166t	CsbZIP-20	3.0	20913	UCGGACCAGGCUUCAUUCCC	GUGGAUGAGGUUUGGUCCGA
gma-miR166a-3p, gma-miR166b, gma-miR166c-3p, gma-miR166d, gma-miR166e, gma-miR166f, gma-miR166g, gma-miR166i-3p, gma-miR166j-3p, gma-miR166n, gma-miR166o, gma-miR166p, gma-miR166q, gma-miR166r, gma-miR166s, gma-miR166t	CsbZIP-22	3.0	20913	UCGGACCAGGCUUCAUUCCC	GUGGAUGAGGUUUGGUCCGA
gma-miR166h-3p, gma-miR166k, gma-miR166u	CsbZIP-22	2.0	21296	UCUCGGACCAGGCUUCAUUC	GGAUGAGGUUUGGUCCGAGA
gma-miR5380a, gma-miR5380b	CsbZIP-47	3.0	14961	GAAAAUGAAUGAUGAGGAUGGGG	CGCCUUCUUCAUCAUCCAUUUUU
gma-miR1520q	CsbZIP-52_53	3.0	20738	AUUGACCAAUCAGAACAUGA	UCAUAUCCUGAUUGGUCAAG
Gossypium hirsutum
ghr-miR166b	CsbZIP-22	3.0	20913	UCGGACCAGGCUUCAUUCCC	GUGGAUGAGGUUUGGUCCGA
ghr-miR166b	CsbZIP-20	3.0	20913	UCGGACCAGGCUUCAUUCCC	GUGGAUGAGGUUUGGUCCGA
Helianthus paradoxus
hpa-miR166a	CsbZIP-20	3.0	20913	UCGGACCAGGCUUCAUUCCC	GUGGAUGAGGUUUGGUCCGA
hpa-miR166a	CsbZIP-22	3.0	20913	UCGGACCAGGCUUCAUUCCC	GUGGAUGAGGUUUGGUCCGA
Helianthus petiolaris
hpe-miR166a	CsbZIP-20	3.0	20913	UCGGACCAGGCUUCAUUCCC	GUGGAUGAGGUUUGGUCCGA
hpe-miR166a	CsbZIP-22	3.0	20913	UCGGACCAGGCUUCAUUCCC	GUGGAUGAGGUUUGGUCCGA
Hevea brasiliensis
hbr-miR166b	CsbZIP-20	3.0	20913	UCGGACCAGGCUUCAUUCCC	GUGGAUGAGGUUUGGUCCGA
hbr-miR166b	CsbZIP-22	3.0	20913	UCGGACCAGGCUUCAUUCCC	GUGGAUGAGGUUUGGUCCGA
Hordeum vulgare
hvu-miR166a, hvu-miR166b, hvu-miR166c	CsbZIP-20	3.0	20913	UCGGACCAGGCUUCAUUCCC	GUGGAUGAGGUUUGGUCCGA
hvu-miR166a, hvu-miR166b, hvu-miR166c	CsbZIP-22	3.0	20913	UCGGACCAGGCUUCAUUCCC	GUGGAUGAGGUUUGGUCCGA
Linum usitatissimum
lus-miR166b	CsbZIP-20	2.5	20913	UCGGACCAGGCUUCAUCCCC	GUGGAUGAGGUUUGGUCCGA
lus-miR166h, lus-miR166d, lus-miR166k, lus-miR166i, lus-miR166c, lus-miR166j, lus-miR166a, lus-miR166g	CsbZIP-20	3.0	20913	UCGGACCAGGCUUCAUUCCC	GUGGAUGAGGUUUGGUCCGA
lus-miR166b	CsbZIP-22	2.5	20913	UCGGACCAGGCUUCAUCCCC	GUGGAUGAGGUUUGGUCCGA
lus-miR166h, lus-miR166d, lus-miR166k, lus-miR166i, lus-miR166c, lus-miR166j, lus-miR166a, lus-miR166g	CsbZIP-22	3.0	20913	UCGGACCAGGCUUCAUUCCC	GUGGAUGAGGUUUGGUCCGA
Malus domestica
mdm-miR166a, mdm-miR166b, mdm-miR166c, mdm-miR166d, mdm-miR166e, mdm-miR166f, mdm-miR166g, mdm-miR166h, mdm-miR166i	CsbZIP-20	3.0	20913	UCGGACCAGGCUUCAUUCCC	GUGGAUGAGGUUUGGUCCGA
mdm-miR166a, mdm-miR166b, mdm-miR166c, mdm-miR166d, mdm-miR166e, mdm-miR166f, mdm-miR166g, mdm-miR166h, mdm-miR166i	CsbZIP-22	3.0	20913	UCGGACCAGGCUUCAUUCCC	GUGGAUGAGGUUUGGUCCGA
Manihot esculenta
mes-miR166	CsbZIP-20	3.0	20913	UCGGACCAGGCUUCAUUCCC	GUGGAUGAGGUUUGGUCCGA
mes-miR166	CsbZIP-22	3.0	20913	UCGGACCAGGCUUCAUUCCC	GUGGAUGAGGUUUGGUCCGA
Medicago truncatula
mtr-miR5751	CsbZIP-13	3.0	14764	UUGAUUUGAUCAGAUGGUUU	GAGCCAUUUCAUCAGAUCAA
mtr-miR166a, mtr-miR166d, mtr-miR166e, mtr-miR166g, mtr-miR166h	CsbZIP-20	3.0	20913	UCGGACCAGGCUUCAUUCCC	GUGGAUGAGGUUUGGUCCGA
mtr-miR166a, mtr-miR166d, mtr-miR166e, mtr-miR166g, mtr-miR166h	CsbZIP-22	3.0	20913	UCGGACCAGGCUUCAUUCCC	GUGGAUGAGGUUUGGUCCGA
Nicotiana tabacum
nta-miR166a, nta-miR166b, nta-miR166c, nta-miR166d, nta-miR166e, nta-miR166f, nta-miR166g, nta-miR166h	CsbZIP-20	3.0	20913	UCGGACCAGGCUUCAUUCCC	GUGGAUGAGGUUUGGUCCGA
nta-miR166a, nta-miR166b, nta-miR166c, nta-miR166d, nta-miR166e, nta-miR166f, nta-miR166g, nta-miR166h	CsbZIP-22	3.0	20913	UCGGACCAGGCUUCAUUCCC	GUGGAUGAGGUUUGGUCCGA
nta-miR6021	CsbZIP-39	2.5	4608	UUGGAAGAGGCUGCUAUUGGA	UCCAAUGGCUUCCUCUUCCAA
Oryza sativa
osa-miR166k-5p	CsbZIP-04	3.0	18448	GGUUUGUUGUCUGGCUCGAGG	UCUCGAGCGAGAAAACAGGCC
osa-miR166a-3p, osa-miR166b-3p, osa-miR166c-3p, osa-miR166d-3p, osa-miR166f, osa-miR166m, osa-miR166n-3p	CsbZIP-20	3.0	20913	UCGGACCAGGCUUCAUUCCC	GUGGAUGAGGUUUGGUCCGA
osa-miR166a-3p, osa-miR166b-3p, osa-miR166c-3p, osa-miR166d-3p, osa-miR166f, osa-miR166m, osa-miR166n-3p	CsbZIP-22	3.0	20913	UCGGACCAGGCUUCAUUCCC	GUGGAUGAGGUUUGGUCCGA
osa-miR6253	CsbZIP-23	3.0	11038	GAGGAAAGUGGGCAGUUGGG	ACCAACUGCCCUCUUUUCUU
osa-miR5148a, osa-miR5148b, osa-miR5148c	CsbZIP-37	3.0	6559	UGAGGGGUAGAAAUGUCAUA	GAUGACAUUUCCAUUCCUCA
Phaseolus vulgaris
pvu-miR1514a	CsbZIP-15	2.0	14817	UUCAUUUUGAAAAUAGGCAUUG	UGAUGCCAAUUCUCAAAAUGAA
pvu-miR166a	CsbZIP-20	3.0	20913	UCGGACCAGGCUUCAUUCCC	GUGGAUGAGGUUUGGUCCGA
pvu-miR166a	CsbZIP-22	3.0	20913	UCGGACCAGGCUUCAUUCCC	GUGGAUGAGGUUUGGUCCGA
Physcomitrella patens
ppt-miR1027a, ppt-miR1027b	CsbZIP-13	3.0	15618	UUUCUAUCUUCUCUUCCAAU	GUUGGAGGAGGAGCUAGAAA
ppt-miR166b, ppt-miR166a, ppt-miR166c, ppt-miR166d, ppt-miR166e, ppt-miR166f, ppt-miR166g, ppt-miR166h, ppt-miR166i	CsbZIP-20	3.0	20913	UCGGACCAGGCUUCAUUCCC	GUGGAUGAGGUUUGGUCCGA
ppt-miR166b, ppt-miR166a, ppt-miR166c, ppt-miR166d, ppt-miR166e, ppt-miR166f, ppt-miR166g, ppt-miR166h, ppt-miR166i	CsbZIP-22	3.0	20913	UCGGACCAGGCUUCAUUCCC	GUGGAUGAGGUUUGGUCCGA
Pinus taeda
pta-miR166a, pta-miR166b	CsbZIP-20	3.0	20913	UCGGACCAGGCUUCAUUCCC	GUGGAUGAGGUUUGGUCCGA
pta-miR166a, pta-miR166b	CsbZIP-22	3.0	20913	UCGGACCAGGCUUCAUUCCC	GUGGAUGAGGUUUGGUCCGA
Populus trichocarpa
ptc-miR166a, ptc-miR166b, ptc-miR166c, ptc-miR166d, ptc-miR166e, ptc-miR166f, ptc-miR166g, ptc-miR166h, ptc-miR166i, ptc-miR166j, ptc-miR166k, ptc-miR166l, ptc-miR166m	CsbZIP-20	3.0	20913	UCGGACCAGGCUUCAUUCCC	GUGGAUGAGGUUUGGUCCGA
ptc-miR166a, ptc-miR166b, ptc-miR166c, ptc-miR166d, ptc-miR166e, ptc-miR166f, ptc-miR166g, ptc-miR166h, ptc-miR166i, ptc-miR166j, ptc-miR166k, ptc-miR166l, ptc-miR166m	CsbZIP-22	3.0	20913	UCGGACCAGGCUUCAUUCCC	GUGGAUGAGGUUUGGUCCGA
ptc-miR6465	CsbZIP-45	3.0	7939	UUAAAGCAGGGGGUCUAGUAGU	ACUAUAACACCUCCUGCUUUAA
Prunus persica
ppe-miR166b, ppe-miR166d, ppe-miR166a, ppe-miR166c, ppe-miR166e	CsbZIP-20	3.0	20913	UCGGACCAGGCUUCAUUCCC	GUGGAUGAGGUUUGGUCCGA
ppe-miR166b, ppe-miR166d, ppe-miR166a, ppe-miR166c, ppe-miR166e	CsbZIP-22	3.0	20913	UCGGACCAGGCUUCAUUCCC	GUGGAUGAGGUUUGGUCCGA
ppe-miR8122-3p	CsbZIP-24	3.0	12554	UGAAGGAAGAUUUGUGGAAAG	UUCUCCAUGAAUCUUCCUUCC
Ricinus communis
rco-miR166a, rco-miR166b, rco-miR166c, rco-miR166d, rco-miR166e	CsbZIP-20	3.0	20913	UCGGACCAGGCUUCAUUCCC	GUGGAUGAGGUUUGGUCCGA
rco-miR166a, rco-miR166b, rco-miR166c, rco-miR166d, rco-miR166e	CsbZIP-22	3.0	20913	UCGGACCAGGCUUCAUUCCC	GUGGAUGAGGUUUGGUCCGA
Salvia sclarea
ssl-miR166b	CsbZIP-20	3.0	20913	UCGGACCAGGCUUCAUUCCC	GUGGAUGAGGUUUGGUCCGA
ssl-miR166b	CsbZIP-22	3.0	20913	UCGGACCAGGCUUCAUUCCC	GUGGAUGAGGUUUGGUCCGA
Selaginella moellendorffii
smo-miR166a, smo-miR166b, smo-miR166c	CsbZIP-20	3.0	20913	UCGGACCAGGCUUCAUUCCC	GUGGAUGAGGUUUGGUCCGA
smo-miR166a, smo-miR166b, smo-miR166c	CsbZIP-22	3.0	20913	UCGGACCAGGCUUCAUUCCC	GUGGAUGAGGUUUGGUCCGA
Selaginella moellendorffii
sly-miR166a, sly-miR166b	CsbZIP-20	3.0	20913	UCGGACCAGGCUUCAUUCCC	GUGGAUGAGGUUUGGUCCGA
sly-miR166a, sly-miR166b	CsbZIP-22	3.0	20913	UCGGACCAGGCUUCAUUCCC	GUGGAUGAGGUUUGGUCCGA
Solanum tuberosum
stu-miR166c-3p, stu-miR166a-3p, stu-miR166d-3p	CsbZIP-20	3.0	20913	UCGGACCAGGCUUCAUUCCC	GUGGAUGAGGUUUGGUCCGA
stu-miR166c-3p, stu-miR166a-3p, stu-miR166d-3p	CsbZIP-22	3.0	20913	UCGGACCAGGCUUCAUUCCC	GUGGAUGAGGUUUGGUCCGA
stu-miR8002-3p	CsbZIP-48_49	3.0	17519	AUUCCAU-UAUUAUCAAGAAA	UUUCUUGCUAAUAUAUGGAAU
Theobroma cacao
tcc-miR166a, tcc-miR166b, tcc-miR166d	CsbZIP-20	3.0	20913	UCGGACCAGGCUUCAUUCCC	GUGGAUGAGGUUUGGUCCGA
tcc-miR166a, tcc-miR166b, tcc-miR166d	CsbZIP-22	3.0	20913	UCGGACCAGGCUUCAUUCCC	GUGGAUGAGGUUUGGUCCGA
Vitis vinifera
vvi-miR166c, vvi-miR166d, vvi-miR166e, vvi-miR166f, vvi-miR166g, vvi-miR166h	CsbZIP-20	3.0	20913	UCGGACCAGGCUUCAUUCCC	GUGGAUGAGGUUUGGUCCGA
vvi-miR166c, vvi-miR166d, vvi-miR166e, vvi-miR166f, vvi-miR166g, vvi-miR166h	CsbZIP-22	3.0	20913	UCGGACCAGGCUUCAUUCCC	GUGGAUGAGGUUUGGUCCGA
Zea mays
zma-miR166a-3p, zma-miR166h-3p, zma-miR166e, zma-miR166i-3p, zma-miR166f, zma-miR166g-3p, zma-miR166b-3p, zma-miR166c-3p, zma-miR166d-3p	CsbZIP-20	3.0	20913	UCGGACCAGGCUUCAUUCCC	GUGGAUGAGGUUUGGUCCGA
zma-miR166a-3p, zma-miR166h-3p, zma-miR166e, zma-miR166i-3p, zma-miR166f, zma-miR166g-3p, zma-miR166b-3p, zma-miR166c-3p, zma-miR166d-3p	CsbZIP-22	3.0	20913	UCGGACCAGGCUUCAUUCCC	GUGGAUGAGGUUUGGUCCGA
