# Supplementary material for: Genome-Wide Analysis of the bZIP Transcription Factors in Cucumber
Source: PLoS One. 2014 Apr 23;9(4):e96014. doi: 10.1371/journal.pone.0096014 (PMC3997510; doi:10.1371/journal.pone.0096014)
Supplement: Table S7 — Expression patterns of the CsbZIP genes analyzed from eight RNA-Seq libraries. (XLSX) [file pone.0096014.s010.xlsx]

## Sheet: Sheet
Genes	Standard Deviation	Mean	CV
CsbZIP54	0.890579	7.40916	12.02
CsbZIP45	0.898577	8.58494	10.4669
CsbZIP01_02	0.814993	8.11462	10.0435
CsbZIP37	0.917767	9.60414	9.55595
CsbZIP42_43	0.773648	8.14935	9.49338
CsbZIP07	0.681481	7.77735	8.76238
CsbZIP27	0.774408	8.91142	8.69006
CsbZIP36	0.548754	7.05983	7.7729
CsbZIP58	0.72929	9.45478	7.71345
CsbZIP24	0.613335	8.08702	7.58419
CsbZIP34	0.582545	8.03573	7.24944
CsbZIP38	0.55469	7.69649	7.20705
CsbZIP10	0.590965	8.78304	6.72848
CsbZIP31	0.504392	7.57922	6.65493
CsbZIP06	0.650026	10.1581	6.39906
CsbZIP28	0.605945	9.55364	6.34255
CsbZIP12	0.633964	10.2513	6.18422
CsbZIP03	0.474391	8.84988	5.36042
CsbZIP63	0.364914	6.94766	5.25233
CsbZIP14	0.449083	8.86676	5.06479
CsbZIP32	0.461897	9.2841	4.97514
CsbZIP33	0.438068	8.90271	4.92061
CsbZIP47	0.426871	9.80675	4.35283
CsbZIP55	0.430155	10.128	4.24716
CsbZIP11	0.411357	10.0469	4.09435
CsbZIP04	0.373182	9.41844	3.96225
CsbZIP62_59	0.413716	10.4997	3.94026
CsbZIP16	0.328788	8.44715	3.8923
CsbZIP46	0.432882	11.4205	3.79038
CsbZIP51	0.346545	9.32512	3.71625
CsbZIP23	0.355908	9.63131	3.69532
CsbZIP48_49	0.287771	7.88681	3.64877
CsbZIP05	0.318189	9.04458	3.51801
CsbZIP26	0.341717	9.96432	3.4294
CsbZIP20	0.289674	8.93985	3.24025
CsbZIP22	0.289674	8.93985	3.24025
CsbZIP39	0.290555	9.5116	3.05475
CsbZIP56_57	0.313851	10.7203	2.92765
CsbZIP44	0.282517	10.0392	2.81412
CsbZIP35	0.273502	9.80091	2.79058
CsbZIP09	0.259591	9.43815	2.75044
CsbZIP64	0.232564	8.54925	2.72029
CsbZIP60	0.259394	9.77406	2.6539
CsbZIP52_53	0.276679	10.5881	2.61312
CsbZIP50	0.256405	10.0621	2.54824
CsbZIP17	0.243099	9.81093	2.47784
CsbZIP15	0.260225	10.5135	2.47515
CsbZIP13	0.215041	9.12955	2.35544
CsbZIP29	0.212948	9.67046	2.20205
CsbZIP30	0.208634	9.6518	2.16161
CsbZIP08	0.172989	10.1402	1.70597
CsbZIP21	0.142539	8.42915	1.69103
CsbZIP40	0.137472	8.57202	1.60373
CsbZIP25	0.155242	10.0672	1.54206
CsbZIP19	0.140669	9.74714	1.44318
CsbZIP41	0.123867	9.63054	1.28619
CsbZIP18	0.116689	9.70895	1.20187
CsbZIP61	0.0969645	9.17194	1.05719
